# Supplementary material for: Comparison of two Bayesian methods to detect mode effects between paper-based and computerized adaptive assessments: a preliminary Monte Carlo study
Source: BMC Med Res Methodol. 2012 Aug 17;12:124. doi: 10.1186/1471-2288-12-124 (PMC3552735; doi:10.1186/1471-2288-12-124)
Supplement: Additional file 2 — Sample File of Simulee Measures Used to Generate CAT Item Responses. A 1 column x 3000 row of generated θ values used to generate item responses for subsequent use in CAT simulation. [file 1471-2288-12-124-S2.xls]

## Sheet: Theta_P1_DS42_DP10_M1_N3000_8
2.19597
1.06542
1.63695
-0.526917
-0.187497
1.59195
0.809878
0.0938808
-0.436756
1.08711
2.00137
2.6922
2.1965
0.239216
2.87331
0.255057
0.259584
0.43531
0.406495
1.42645
-0.131429
-0.0196413
-0.0901403
1.88856
1.08776
0.450588
1.73132
1.0233
0.402216
1.91353
-0.559817
-0.371944
0.328454
1.36487
0.783636
0.248368
1.46427
-0.842505
1.1375
1.53912
0.848631
0.641714
1.14924
0.533878
1.09492
1.5544
2.77549
0.423838
0.752774
1.75
1.30822
-0.14473
1.59664
0.792855
2.17895
0.383777
-0.230921
-0.0560395
0.0538126
1.19884
0.35479
-0.447946
0.907361
1.57121
-0.732404
1.36335
1.57067
2.23744
0.710013
0.566282
1.0144
0.714862
0.350084
0.4752
0.330362
1.08973
2.28268
0.735509
-0.206052
1.32544
2.39994
1.6284
1.26304
0.482521
1.5124
1.19922
1.4433
-0.204796
0.937955
1.70374
0.247911
2.28897
1.15635
2.32601
0.00174765
1.98099
1.12861
-0.214745
0.484137
0.625831
0.623892
2.39854
-0.260145
-0.579294
2.43854
1.00278
0.532495
-0.0506116
1.71371
1.45424
1.14512
1.60337
1.34779
-0.320316
1.53428
0.913883
1.07847
3.80635
1.10443
2.76384
-0.839412
1.12366
0.555453
0.33731
0.225221
3.38005
-0.216986
2.24329
2.15122
1.60246
0.440249
0.460979
-1.4746
1.22196
2.05512
1.47819
0.775775
0.859301
1.73037
2.0568
1.19129
0.717506
1.85026
0.488829
0.849756
0.483373
1.01256
1.73398
1.42771
0.305544
0.516745
1.9333
-0.289208
2.30083
2.18301
0.125231
0.838563
2.46379
-0.366993
0.76731
3.20687
1.07398
1.87485
0.546291
2.01405
0.607739
1.14237
2.47819
0.703559
1.8503
-0.113946
2.36084
1.71414
1.33026
1.40432
1.54404
1.13475
0.321572
1.87503
2.46038
1.52743
-0.479454
0.128495
0.365131
-0.485176
1.73577
2.33825
0.585683
1.63773
1.80028
1.23165
2.18502
0.974372
0.964827
1.64809
-0.212855
1.33471
0.877959
1.55191
2.73404
0.973113
0.837848
2.49759
0.984951
0.888051
0.578292
-0.175648
1.57374
-0.0464989
0.0771939
0.750881
0.973723
2.68308
0.836487
0.480092
0.47222
0.208865
0.496876
1.04181
1.63077
1.07769
2.60218
2.78645
1.95773
-0.630581
0.975123
1.86924
1.84544
0.25487
0.490651
0.922255
1.70287
1.04872
1.46882
2.47629
-0.0216901
1.22591
0.633839
2.41069
1.60729
1.50333
1.54408
-1.32095
0.377669
1.44179
0.918071
0.094097
-0.291644
1.83937
1.29084
1.48712
0.402141
1.32445
0.553578
3.02101
1.27576
1.58806
2.44441
1.0548
1.37528
0.168214
0.462395
0.205231
2.74963
-0.893299
0.252067
1.3134
0.574652
1.38667
1.76747
-0.495104
1.07841
0.216787
1.2628
0.344053
0.154263
1.74832
1.07575
-0.75785
1.55575
2.38997
1.65837
0.438293
1.89069
0.958818
2.75297
-0.244271
-0.7226
1.16888
1.26288
-0.300043
1.96135
0.207285
1.26461
2.76939
0.13098
2.09812
-0.05182
-0.370747
0.659715
1.13997
0.304973
0.589771
2.48981
0.5671
0.210187
0.762746
0.784461
1.88152
0.802564
2.49743
0.894567
2.81227
2.1175
1.56277
0.984719
0.245522
1.90867
-0.0631263
0.220103
1.26354
1.51149
0.182845
0.00369657
0.721882
1.54927
-0.113351
2.23116
0.325229
0.735035
-0.59872
0.454602
-0.167736
1.30553
1.50106
-0.247058
1.9245
2.10739
1.49127
1.92188
2.16617
1.03877
1.1493
1.80397
0.840144
0.114909
1.34933
0.528401
0.425764
2.59869
0.846978
-0.213107
2.09701
4.01982
0.901852
0.868322
2.34503
1.78247
-0.185195
1.87663
2.41232
0.635614
2.19607
1.83156
-2.19241
1.9073
0.966539
0.072161
2.38529
0.711103
0.0302499
0.602791
1.09939
-0.154008
0.224675
1.86391
1.42196
0.491745
-0.160314
1.26187
2.23126
-0.0118965
1.19884
0.423125
2.13535
-0.248063
-0.361205
0.700582
1.507
-0.419382
0.161623
0.737984
1.83938
1.98861
-0.470085
1.74049
0.524543
0.39647
0.298967
0.0121134
-1.20909
2.46836
0.917457
1.43408
0.423352
1.47073
1.49645
1.49171
2.78852
1.92021
1.05453
2.55267
1.01985
1.18255
1.58433
0.418004
0.782984
1.30955
0.0970596
1.2679
0.892258
2.11377
0.561248
1.24835
1.17094
0.682536
-0.0637898
0.684061
0.150146
2.2438
3.03934
0.419036
-1.59502
-0.0677828
1.09213
2.419
0.573512
0.738967
0.165533
0.25098
2.23346
2.8045
-0.710299
1.33226
-0.228821
0.192399
1.7718
0.35873
0.741145
-0.235517
1.63075
1.52795
0.683226
1.9605
1.70818
1.74104
2.20526
-0.610504
2.43277
0.911653
-0.424318
3.11605
1.83479
1.36138
-0.0382025
0.396322
0.462647
2.20263
0.657292
0.941384
2.75215
-0.47748
-0.797672
3.62684
1.67353
2.20887
1.90607
1.54008
-0.843564
1.05676
1.48473
0.812567
0.805727
1.35825
2.1446
-0.0750347
2.04518
-0.479142
1.28477
2.35029
0.878297
2.18324
-0.623447
3.4642
2.11542
2.95192
1.87875
2.58168
2.70886
0.587497
2.16898
0.992035
1.14911
0.738905
0.893849
2.07495
1.42309
-0.242811
1.26403
0.873498
1.02342
1.53257
1.77441
2.33079
1.81036
1.3222
1.41668
2.17899
2.2245
-0.867246
1.16371
1.77029
0.275836
0.686901
0.984047
0.821729
-0.403629
-0.328004
1.80782
-0.399597
1.76253
-1.53774
-0.258963
1.94846
-0.506268
-0.11312
1.94318
0.694493
0.751613
1.20006
1.72261
0.395344
3.55631
1.81639
1.2266
1.8094
-0.0900636
1.49776
-0.52636
-0.877324
1.17499
0.415767
-0.727319
0.947594
-0.764331
0.28767
1.06989
1.15902
1.84344
2.24973
1.37839
1.56765
2.12431
0.326154
0.645603
2.09918
1.75664
1.00965
1.42826
1.35471
0.771707
0.179709
2.39051
0.740162
1.18796
1.27098
1.25676
2.18861
1.00114
0.744986
0.00597333
0.992397
2.26343
0.177174
2.14736
1.12209
1.91312
0.829934
1.64732
1.30153
0.139378
0.824137
0.658419
0.852773
2.73687
0.857314
0.506199
-0.0382298
0.862458
-0.0341725
1.36035
2.70452
0.371342
0.663427
0.521992
-0.227887
0.783976
0.104804
2.04048
1.35048
1.77599
-0.959606
0.507772
0.232063
0.243342
0.119324
1.4677
-0.230161
2.20155
0.453726
-0.648983
-0.0756672
-0.514194
-0.782853
1.68921
-1.42322
1.16069
0.163793
-1.33556
1.79298
0.447906
2.029
1.5584
1.38128
2.93855
1.41257
1.22686
0.428132
1.64758
1.4857
2.1746
0.265829
0.772423
0.9174
0.0303104
1.19836
0.293648
1.96213
0.892151
2.40115
1.7722
1.91426
1.06299
0.945191
0.552807
1.94391
1.97958
0.373826
0.679902
0.325465
2.53163
-0.0786507
0.370372
0.497837
1.20654
-2.33462
1.47961
2.40889
2.44361
1.48727
-1.07575
1.22607
2.02879
2.26313
2.11919
0.971378
1.14758
0.8117
0.490224
1.13831
1.28598
2.12311
-0.878246
2.60213
0.703021
-0.013
1.15707
0.43339
-0.138307
0.795083
1.40728
0.705245
1.19536
2.46103
1.67631
1.63866
1.79611
1.82909
2.10511
1.43028
-0.0102999
0.950319
-0.117162
1.56975
1.75927
-0.673788
0.0224796
2.27644
1.24014
-0.16342
1.54538
0.68147
0.622271
1.58069
-0.647739
1.20468
0.870136
0.144313
0.0786686
0.7275
-0.0716428
-1.14728
0.753413
2.41216
1.05772
1.10986
0.282497
1.9348
0.737894
0.196509
1.42091
1.78538
0.721217
0.875618
2.80156
1.44856
1.41173
2.18624
1.63355
0.0415914
0.858005
1.36936
1.1195
-0.21201
1.49604
1.02944
1.70031
1.27513
1.2443
0.585757
1.34701
1.9039
1.44181
1.19591
3.124
0.502294
0.452384
0.946738
1.65394
2.12402
0.191362
-0.526421
1.6727
-0.715627
-0.169289
1.58391
0.42004
1.25231
2.12122
2.48903
3.75736
1.02868
0.73194
2.29776
-0.597
-0.324326
1.77539
1.6453
0.716556
0.310516
1.3626
1.6002
2.63951
-0.310173
-2.64812
2.8928
1.81727
1.94505
1.66229
-0.709065
2.37832
1.90575
0.280168
-0.711378
2.59506
0.981428
0.453901
0.564466
1.87537
-0.0465092
1.08484
-0.783843
1.37908
1.33187
0.904871
1.30324
1.05533
3.50956
2.19996
1.0737
-0.253983
2.68064
0.449944
1.76124
1.38932
1.00298
0.429579
1.95244
0.626927
0.978977
3.43861
0.299759
-0.321957
-0.164175
1.19121
1.30963
1.56343
0.337993
1.46041
1.02106
0.178968
-0.570661
-0.627137
2.17979
2.03885
1.69765
0.521936
0.626912
0.880388
0.589946
2.21995
2.11392
-0.874129
2.48758
0.801995
0.703661
-0.351151
2.95838
0.0563984
1.30557
-1.12471
0.727478
0.834752
1.3718
1.53093
0.606808
1.17297
0.389694
1.79669
-0.957627
0.324423
0.610424
1.53277
-0.740983
1.27838
2.2129
0.714251
1.45208
0.422435
2.16506
2.59074
-0.328038
0.857036
2.26686
-0.680711
1.8994
-0.527821
1.09441
2.80299
1.7593
-0.0878549
2.72124
0.245251
-0.0379293
1.43746
2.39179
2.16908
0.147325
2.31169
2.14062
0.0930839
2.01203
1.33005
2.86271
0.616724
1.04847
0.258805
-0.123696
2.0996
1.37785
1.8664
0.655367
1.63027
0.79262
2.5362
0.771822
1.50988
-0.582705
0.414575
-0.155957
-0.696271
1.91611
1.51284
-0.659211
0.0576968
3.13635
0.918819
-0.394601
0.662372
1.92635
0.249367
1.30444
0.969573
2.04449
0.709107
-0.452136
0.0228002
1.16308
3.03371
-0.148723
0.42098
0.738294
1.30651
0.253718
0.245474
1.45326
1.58063
1.04001
2.68032
0.55602
1.13461
0.49766
1.90676
1.2301
-0.169406
-0.114149
0.335299
0.0714072
2.70218
0.371276
0.994838
1.03893
-0.294492
2.16102
0.625837
1.01688
0.312015
-0.152424
2.24108
2.93448
0.235706
1.26452
0.165659
2.38677
-0.310739
0.133085
0.166523
1.79925
2.22078
-0.351535
-0.162688
1.11609
-0.273052
2.07541
3.3009
1.48709
0.114977
1.87304
-0.447143
0.927126
-0.116093
-0.813796
1.47509
-0.274156
-0.599801
1.88869
-0.840213
2.14808
3.09008
0.643584
1.43543
0.187281
0.90838
1.30376
0.0402605
1.3076
0.0158198
3.2472
0.135606
2.09558
0.965463
0.729721
1.19056
-0.397378
-0.752985
2.27165
-0.671095
3.25635
0.879237
-0.392167
2.62686
-1.50951
-0.810359
1.94914
1.48945
-0.518438
2.73422
2.445
1.31572
-0.755801
0.230656
0.947978
0.702778
1.43161
0.460992
0.150794
0.155201
0.653378
0.943342
0.96784
1.50172
0.716681
3.42078
0.342143
1.97664
3.08291
3.80759
1.88431
1.42826
1.63241
0.669379
3.21725
2.58094
2.16318
2.91449
2.47546
0.114279
2.40305
0.681352
0.0610998
-0.297659
0.509571
0.975036
0.577869
1.83295
1.33573
0.0921208
1.89378
0.794725
0.665521
2.77978
0.605564
0.195713
0.795265
1.36336
-1.4497
2.31825
1.68358
0.77968
1.33711
0.34629
1.20612
1.43621
2.64367
1.7884
1.17512
2.23052
0.365106
0.665575
-0.572049
-0.587617
1.53249
2.66578
2.09944
0.948345
3.05157
-0.354132
0.556
1.56278
1.38807
0.243011
-0.483744
0.218041
0.392721
-0.167088
-0.812685
0.579339
0.938621
1.27367
-0.244634
1.86704
0.973998
1.72274
-0.399778
1.50332
1.25188
0.791632
0.668008
0.865889
-0.298301
0.726105
2.75085
0.0325843
1.44282
2.00092
1.32152
0.236098
1.25332
0.824413
0.981384
0.644631
2.31766
-0.431065
0.640259
1.31833
1.20313
1.75206
0.75664
1.53624
-0.675594
0.767026
-0.63618
2.44118
1.17484
0.332571
1.04588
-0.778949
2.14107
1.73596
0.597909
0.403224
1.19438
0.232389
-0.367846
0.58691
0.581205
-0.0626573
2.33074
2.2756
1.12892
1.08826
1.65038
1.1207
1.02406
1.52148
-1.19712
2.30162
1.74823
0.214681
0.1817
1.27045
0.969219
0.972168
0.71802
0.872444
0.913616
0.940312
0.68275
1.52498
1.26481
1.35949
1.35025
1.92057
0.266144
1.38206
0.240798
-0.180265
1.40776
0.0513175
-0.317687
1.60749
1.89465
2.04216
1.74548
1.712
1.33562
0.18277
1.77022
0.356565
1.83602
1.68845
-0.325405
2.89873
1.93853
-0.481802
2.54185
0.409583
0.739518
1.50778
1.65188
-1.22114
0.649271
2.54232
0.867742
1.1461
3.57594
1.3208
2.31631
-0.758345
1.06709
1.71489
1.19513
0.243509
2.83846
1.81023
0.528506
1.03157
1.81637
2.20522
1.80312
0.273073
1.50908
1.04952
1.54351
0.850998
1.57643
0.852483
1.49495
1.65629
1.60821
1.86118
2.77556
-0.344218
1.38318
-0.14102
2.56979
0.916358
0.262713
0.48039
1.41121
-0.822565
-0.0928909
3.09817
0.928057
0.839897
1.96576
1.31602
0.148455
0.0443223
1.22216
0.765001
2.74172
0.996889
3.99076
2.62493
2.02465
1.13074
-0.439997
-0.120989
2.64366
0.785167
0.276589
-0.138018
2.09791
2.55328
0.754501
-0.121008
0.692771
2.34159
2.16097
1.11355
1.12988
0.399634
1.14811
0.339073
-0.298262
-0.387675
-1.01397
0.251598
1.59368
1.369
1.38645
0.575779
0.27506
2.60356
2.18234
0.247174
1.89609
1.03161
1.038
0.045829
1.8261
-0.0851656
0.527109
1.94639
2.94759
-0.441498
1.15841
0.202139
-0.0679202
2.93818
1.5928
1.05981
1.12152
1.20378
1.66621
1.8612
0.00430335
2.55632
1.68577
0.607051
-0.157187
0.894315
0.529
0.217816
2.01119
0.79748
0.35414
0.85441
2.00777
0.709322
0.410466
0.694816
0.453226
0.555852
1.19814
-0.178929
-0.794765
1.20879
1.92056
0.4896
2.2961
0.648002
1.52169
-0.551384
1.44728
0.864629
0.452398
0.104719
1.25175
1.61489
-0.109453
1.9278
1.91291
1.78838
-0.47705
0.924938
3.11422
0.462091
1.77458
-0.0773072
-1.81857
0.149333
0.192968
1.17878
-0.217598
2.46137
0.891916
1.02709
-0.122436
0.041316
-0.194317
0.416296
0.511962
1.9181
1.10242
1.20778
0.148891
-0.0808753
1.14773
0.918637
-0.8221
2.76785
1.04404
1.52333
1.16334
0.515523
2.1639
1.53264
0.332322
-0.539659
0.834795
3.38729
0.233896
0.98237
1.9133
2.77249
1.89716
-0.425596
1.47539
-0.0312953
1.33519
0.492475
-0.600928
1.14246
1.5515
1.6872
1.08504
2.76818
0.294673
0.466771
-0.127665
2.76582
0.855671
-0.0519799
1.16984
1.40861
0.381261
0.969836
0.599244
2.27087
0.646094
0.696352
-0.137281
2.05962
1.8196
1.82937
2.67566
1.20816
1.61267
2.094
1.70213
1.34733
2.80266
0.267721
0.863002
1.41734
-0.54263
0.738439
0.928949
1.2009
-0.73818
1.56443
0.0869873
0.285486
3.0033
2.65202
3.96596
0.956756
0.496924
0.518137
0.659452
0.939855
0.94102
2.84226
-0.0759071
0.178104
1.06009
1.08129
1.69955
0.888112
1.04111
-0.0972085
0.951536
1.54228
1.97811
0.203732
2.28544
-0.158283
1.70069
-0.745512
-0.399531
1.67215
2.60265
0.20631
1.07843
1.15403
2.15511
0.45709
0.997493
2.87449
2.04355
2.95204
2.83251
1.88161
2.59244
0.623093
0.602644
1.05189
1.41688
0.913471
2.33766
0.264213
2.13532
2.59822
0.197987
1.22785
1.51603
1.32464
1.50278
1.01541
2.02142
1.21591
-1.2132
0.636851
1.48221
1.76594
0.410039
2.31801
1.45793
1.99268
1.47952
-0.853982
2.15957
0.667094
2.69767
-0.134776
2.41118
0.29855
1.21209
-0.949935
1.41206
1.52735
-0.683956
2.04572
0.715666
1.35388
-0.712962
0.803907
1.51781
1.51754
1.52324
-0.871614
2.18079
0.960125
0.193893
0.0974066
0.297677
0.990276
2.32606
0.147744
1.51793
0.802181
0.715402
2.41661
0.377861
0.999893
0.317494
2.51023
1.42619
0.640424
1.17625
0.101411
0.856824
1.34917
2.13173
1.2209
0.766757
1.15883
1.62473
-0.677281
1.18566
1.09287
2.52944
2.53961
-1.24687
2.61104
-0.922641
-0.171872
-1.94489
0.458713
0.941595
0.105774
0.528091
3.27248
1.79982
1.11966
2.19443
2.51394
0.668958
-0.09493
2.93571
1.63015
0.92025
-0.319525
0.501728
0.28544
1.18902
3.76699
1.60356
1.64045
2.21279
1.28254
2.28683
2.43513
-1.65787
0.649191
1.83324
1.90208
-0.732081
0.412328
1.24669
-0.407667
0.933746
1.70491
1.68688
0.82987
4.12006
1.28415
0.88875
-0.569473
2.51329
1.20613
-0.306241
0.925348
0.253893
-0.626733
2.75163
2.62703
0.167148
0.234023
1.16857
1.29744
0.927006
0.645907
0.900331
-0.100242
1.46333
1.12016
2.16887
1.74849
0.833315
1.66068
0.187412
-0.0120689
0.28633
1.15182
1.28221
0.676484
2.85524
-0.305614
2.6338
0.870323
-0.601186
0.0435986
1.41805
1.06758
0.425467
1.8994
1.95595
0.568958
1.93395
0.929761
1.25398
0.806655
2.63965
0.45546
-1.07317
0.805015
0.32679
1.91338
0.810489
1.70217
0.718954
-0.394795
0.676369
2.55793
-0.0064201
0.98949
2.04082
-0.379761
0.670867
-0.422494
1.4865
1.76436
2.33536
1.56501
1.4804
1.32013
0.87608
1.3272
1.43746
1.39092
2.75577
0.706961
1.60874
-0.662319
1.62295
1.21373
-0.0152522
-1.69919
2.33855
1.8432
1.71793
1.31644
0.662785
-0.658394
1.34134
1.41394
1.89115
1.84373
0.771735
0.0840274
-1.9686
-0.242232
0.597541
1.11322
-0.669411
0.145325
1.28675
0.0898379
1.35352
2.74398
-0.76855
0.498887
0.070661
0.918168
2.13816
2.62012
-0.125984
-0.113202
2.07602
-0.225028
2.08242
-0.637432
1.63517
0.751759
3.07021
-0.131586
0.758687
0.872535
1.30279
1.93492
0.839931
1.96692
1.46243
0.202191
1.5047
2.26584
3.10097
0.459694
0.907518
0.827175
0.306982
1.20671
1.10299
2.10908
0.753939
0.484589
1.24853
0.688569
1.63575
0.654106
1.06677
2.60702
1.1017
1.61787
0.894262
1.11422
1.31409
1.19879
0.866673
0.462543
1.66711
1.19971
0.609044
1.40168
1.01588
0.33072
1.3913
0.918666
0.404767
0.811192
3.66243
1.26606
0.367043
0.900669
1.44844
2.42865
1.85991
0.41639
0.362597
2.2362
2.37988
1.52402
2.58013
0.2068
1.31869
-0.0331816
1.08868
1.71824
1.56103
1.01511
2.05828
2.73208
1.54094
1.0601
0.397828
-0.718267
1.13452
0.0023565
0.666881
-1.12679
1.6898
0.982442
2.55967
0.499875
2.17758
0.652359
1.36602
1.73004
1.42609
2.09581
1.02658
0.901579
1.7727
1.52181
-0.601369
1.35399
1.14153
-0.417784
0.551497
1.23661
0.442661
0.512062
2.24223
0.873527
2.20308
2.13823
2.89003
1.77002
0.939637
-0.677302
0.591266
0.434095
1.4095
0.969431
0.164328
-0.168758
2.15305
1.39266
1.83232
0.578172
2.65205
0.21774
0.918836
0.79113
-1.07704
1.24716
0.165027
1.3056
0.305373
0.320089
2.63119
-0.16281
0.347658
0.0803931
1.01796
1.00151
0.648285
2.54004
0.365699
-2.43893
2.22085
0.0400443
-0.102831
2.61405
0.0327481
1.25139
-1.25418
1.32235
1.99897
2.62319
1.79617
1.97888
1.59755
0.108428
1.31362
2.80781
0.115693
-0.273894
1.47718
0.119978
0.127537
0.795292
0.379793
-0.450672
1.21765
0.535425
-0.311965
0.506484
-0.257461
1.92418
-0.0301252
1.46977
-1.00745
-1.04651
0.43011
1.53823
2.0654
1.2485
1.05582
1.43713
0.752766
0.838695
2.76356
1.05439
0.756031
1.31917
2.33957
1.70101
-1.05121
1.41749
-0.952316
1.22829
1.00374
0.202861
1.9502
-0.0303555
1.5449
-0.768191
0.627185
0.369908
0.337062
2.10627
0.217951
1.77773
1.056
0.92263
0.35111
2.34026
3.13996
-0.336452
1.70145
-0.366289
0.666162
1.77424
2.32483
0.825505
1.06329
0.223428
1.21838
1.63883
0.569256
0.384673
0.829332
0.439713
1.22476
0.0905941
1.85111
0.924378
-0.361741
1.82932
-0.238915
-0.700313
-0.168134
1.55002
1.79368
0.825712
0.899357
2.69383
2.21138
2.22059
1.01171
0.585453
1.58859
1.0641
1.04621
0.760139
1.1416
0.777283
1.25795
2.01522
2.49638
0.532295
0.555315
2.95511
1.60027
2.01837
-0.0880434
0.887967
1.20896
1.39209
2.59146
-0.405867
0.796268
0.796092
1.17261
1.89984
0.446127
-0.489941
3.16147
1.5764
1.15012
0.512282
0.391875
0.783957
0.843304
1.5034
0.326051
-0.18701
0.484277
2.0324
0.655851
1.05652
1.81517
0.340162
-1.33597
0.229463
0.42411
[truncated: 1,000 more rows]
