# Supplementary material for: Comparison of two Bayesian methods to detect mode effects between paper-based and computerized adaptive assessments: a preliminary Monte Carlo study
Source: BMC Med Res Methodol. 2012 Aug 17;12:124. doi: 10.1186/1471-2288-12-124 (PMC3552735; doi:10.1186/1471-2288-12-124)
Supplement: Additional file 3 — Sample P&P and CAT Item Parameters. This file contains 4 columns of item parameters for 100 items. Columns 1 and 2 are the estimated discrimination and difficulty parameters for the P&P version of the instrument, respectively. Columns 3 and 4 are the discrimination and difficulty parameters used to generate the item responses for subsequent use in the CAT simulation. [file 1471-2288-12-124-S3.xls]

## Sheet: PARS_P1_DS42_DP30_M1_N3000_1
Item #	P&P Discrimination	P&P Difficulty	CAT Discrimination	CAT Difficulty
1	0.986	-3.254	0.986	-3.674
2	0.986	-2.988	0.986	-2.988
3	0.986	-3.128	0.986	-3.548
4	0.986	-2.746	0.986	-2.746
5	0.986	-2.581	0.986	-3.001
6	0.986	-2.819	0.986	-2.819
7	0.986	-2.62	0.986	-3.04
8	0.986	-2.581	0.986	-3.001
9	0.986	-2.384	0.986	-2.384
10	0.986	-2.68	0.986	-2.68
11	0.986	-2.581	0.986	-2.581
12	0.986	-2.384	0.986	-2.384
13	0.986	-2.248	0.986	-2.248
14	0.986	-2.287	0.986	-2.287
15	0.986	-2.109	0.986	-2.109
16	0.986	-2.224	0.986	-2.224
17	0.986	-2.046	0.986	-2.046
18	0.986	-2.016	0.986	-2.016
19	0.986	-2.067	0.986	-2.487
20	0.986	-1.997	0.986	-1.997
21	0.986	-1.742	0.986	-1.322
22	0.986	-1.661	0.986	-1.661
23	0.986	-1.705	0.986	-1.705
24	0.986	-1.734	0.986	-1.314
25	0.986	-1.383	0.986	-1.383
26	0.986	-1.448	0.986	-1.448
27	0.986	-1.528	0.986	-1.528
28	0.986	-1.412	0.986	-1.412
29	0.986	-1.19	0.986	-1.19
30	0.986	-1.111	0.986	-1.111
31	0.986	-1.236	0.986	-1.236
32	0.986	-1.221	0.986	-1.221
33	0.986	-0.963	0.986	-0.963
34	0.986	-0.981	0.986	-0.981
35	0.986	-0.976	0.986	-0.556
36	0.986	-0.816	0.986	-0.396
37	0.986	-0.721	0.986	-1.141
38	0.986	-0.738	0.986	-0.738
39	0.986	-0.73	0.986	-0.73
40	0.986	-0.725	0.986	-0.725
41	0.986	-0.491	0.986	-0.911
42	0.986	-0.457	0.986	-0.457
43	0.986	-0.457	0.986	-0.877
44	0.986	-0.506	0.986	-0.506
45	0.986	-0.244	0.986	-0.664
46	0.986	-0.193	0.986	0.227
47	0.986	-0.067	0.986	-0.487
48	0.986	-0.266	0.986	-0.266
49	0.986	0.048	0.986	0.048
50	0.986	0.08	0.986	0.08
51	0.986	0.015	0.986	0.015
52	0.986	0.026	0.986	0.026
53	0.986	0.339	0.986	-0.081
54	0.986	0.331	0.986	0.331
55	0.986	0.306	0.986	0.306
56	0.986	0.306	0.986	0.726
57	0.986	0.482	0.986	0.062
58	0.986	0.583	0.986	1.003
59	0.986	0.615	0.986	0.615
60	0.986	0.615	0.986	0.615
61	0.986	0.805	0.986	0.385
62	0.986	0.835	0.986	0.835
63	0.986	0.848	0.986	0.848
64	0.986	0.839	0.986	0.839
65	0.986	1.054	0.986	1.054
66	0.986	1.128	0.986	1.128
67	0.986	1.03	0.986	1.45
68	0.986	1.03	0.986	1.03
69	0.986	1.431	0.986	1.431
70	0.986	1.45	0.986	1.87
71	0.986	1.425	0.986	1.425
72	0.986	1.291	0.986	1.291
73	0.986	1.566	0.986	1.566
74	0.986	1.539	0.986	1.539
75	0.986	1.519	0.986	1.519
76	0.986	1.586	0.986	1.586
77	0.986	1.779	0.986	1.779
78	0.986	1.755	0.986	1.755
79	0.986	1.829	0.986	1.829
80	0.986	1.963	0.986	1.963
81	0.986	2.094	0.986	2.094
82	0.986	2.073	0.986	1.653
83	0.986	2.052	0.986	2.472
84	0.986	1.972	0.986	1.972
85	0.986	2.353	0.986	2.353
86	0.986	2.49	0.986	2.49
87	0.986	2.381	0.986	2.381
88	0.986	2.381	0.986	2.381
89	0.986	2.541	0.986	2.121
90	0.986	2.633	0.986	2.633
91	0.986	2.806	0.986	2.806
92	0.986	2.633	0.986	2.633
93	0.986	2.831	0.986	2.411
94	0.986	3.027	0.986	3.027
95	0.986	2.909	0.986	3.329
96	0.986	2.937	0.986	2.937
97	0.986	3.027	0.986	2.607
98	0.986	3.059	0.986	3.059
99	0.986	3.291	0.986	3.291
100	0.986	3.129	0.986	3.549
